# Supplementary material for: MicroRNA Let-7e in the Mouse Prefrontal Cortex Differentiates Restraint-Stress-Resilient Genotypes from Susceptible Genotype
Source: Int J Mol Sci. 2021 Aug 30;22(17):9439. doi: 10.3390/ijms22179439 (PMC8430919; doi:10.3390/ijms22179439)
Supplement: Supplementary file 1 [file ijms-22-09439-s001.zip › Suppl Solich et al 28_07_2021/Suppl S1 22_06_2021.xlsx]

## Sheet: Arkusz1
The list of mRNAs regulated by miRNAs altered under restraint stress (RS) depending on genotype.
Gene symbol	Target Name
Dhcr24-Mm00519071_m1	24-dehydrocholesterol reductase
Gab1-Mm00491216_m1	growth factor receptor bound protein 2-associated protein 1
Rps6ka3-Mm00455829_m1	ribosomal protein S6 kinase polypeptide 3
18S-Hs99999901_s1
Map3k1-Mm00803707_m1	mitogen-activated protein kinase kinase kinase 1
Map2k4-Mm00436508_m1	mitogen-activated protein kinase kinase 4
Pdpk1-Mm00440707_m1	3-phosphoinositide dependent protein kinase 1
Foxo1-Mm00490672_m1	forkhead box O1
Glul-Mm00725701_s1	glutamate-ammonia ligase (glutamine synthetase)
Adrb3-Mm02601819_g1	adrenergic receptor, beta 3
Adrb2-Mm02524224_s1	adrenergic receptor, beta 2
Gapdh-Mm99999915_g1	glyceraldehyde-3-phosphate dehydrogenase
Slc1a2-Mm00441457_m1	solute carrier family 1 (glial high affinity glutamate transporter), member 2
Grin2b-Mm00433820_m1	glutamate receptor, ionotropic, NMDA2B (epsilon 2)
Grik2-Mm00599860_m1	glutamate receptor, ionotropic, kainate 2 (beta 2)
Adrb1-Mm00431701_s1	adrenergic receptor, beta 1
Adra2a-Mm00845383_s1	adrenergic receptor, alpha 2a
Mtor-Mm00444968_m1	mechanistic target of rapamycin kinase
Ntrk2-Mm00435422_m1	neurotrophic tyrosine kinase, receptor, type 2
Actb-Mm00607939_s1	actin, beta
Bdnf-Mm04230607_s1	brain derived neurotrophic factor
Crebbp-Mm01342452_m1	CREB binding protein
Bcl2l11-Mm00437796_m1	BCL2-like 11 (apoptosis facilitator)
Il1a-Mm00439620_m1	interleukin 1 alpha
Gria2-Mm00442822_m1	glutamate receptor, ionotropic, AMPA2 (alpha 2)
Grin3a-Mm01341723_m1	glutamate receptor ionotropic, NMDA3A
Nr3c1-Mm00433832_m1	nuclear receptor subfamily 3, group C, member 1
Nr3c2-Mm01241596_m1	nuclear receptor subfamily 3, group C, member 2
Camk2a-Mm00437967_m1	calcium/calmodulin-dependent protein kinase II alpha
Tgfb1-Mm01178820_m1	transforming growth factor, beta 1
Crhbp-Mm01283832_m1	corticotropin releasing hormone binding protein
Pik3r1-Mm01282781_m1	phosphoinositide-3-kinase regulatory subunit 1
Associated with KEGG Pathways and Response to stress annotation		KEGG Pathways
Dhcr24		Steroid biosynthesis
Rps6ka3		MAPK signaling pathway	mTOR signaling pathway
Gab1		ErbB signaling pathway
Map3k1		MAPK signaling pathway
Map2k4		MAPK signaling pathway	ErbB signaling pathway
Pdpk1		Thyroid hormone signaling pathway	FoxO signaling pathway	mTOR signaling pathway	AMPK signaling pathway	PI3K-Akt signaling pathway
Foxo1		Thyroid hormone signaling pathway	FoxO signaling pathway	AMPK signaling pathway
Mtor		Thyroid hormone signaling pathway	mTOR signaling pathway	AMPK signaling pathway	ErbB signaling pathway	PI3K-Akt signaling pathway
Bcl2l11		FoxO signaling pathway	PI3K-Akt signaling pathway
Il1a		MAPK signaling pathway
Camk2a		ErbB signaling pathway
Tgfb1		FoxO signaling pathway	MAPK signaling pathway	Endocytosis
Pik3r1		Thyroid hormone signaling pathway	FoxO signaling pathway	mTOR signaling pathway	AMPK signaling pathway	ErbB signaling pathway	PI3K-Akt signaling pathway
Associated with Response to stress annotation
Adrb3
Adrb2
Slc1a2
Adrb1
Glul
Grin2b
Grik2
Adra2a
Associated with KEGG Pathways but not with response to stress annotation
Crebbp		Thyroid hormone signaling pathway	Adherens junction	FoxO signaling pathway
Ntrk2		MAPK signaling pathway
Associated with previous studies
Bdnf
Gria2
Grin3a
Nr3c1
Nr3c2
Crhbp
