# Supplementary material for: MicroRNA Let-7e in the Mouse Prefrontal Cortex Differentiates Restraint-Stress-Resilient Genotypes from Susceptible Genotype
Source: Int J Mol Sci. 2021 Aug 30;22(17):9439. doi: 10.3390/ijms22179439 (PMC8430919; doi:10.3390/ijms22179439)
Supplement: Supplementary file 1 [file ijms-22-09439-s001.zip › Suppl Solich et al 28_07_2021/Suppl S2 25_08_2021.xlsx]

## Sheet: Arkusz1
Supplement S4
The relationship of miRNAs differentiating stress-resistant genotype from a stress-susceptible genotype and their targets (mRNAs).
mirna id	refseq id	gene symbol	duplex	start	end	binding p	energy	seed	accessibility	au	phylopstem	phylopflank	me	number_of_pairings	binding_region_length	longest_consecutive_pairings	position	validated	TargetScan	miRDB
mmu-let-7b-5p	NM_009754	Bcl2l11	.((((.((((((..(((.((((&))))))).))))))..)))).	4218	4239	0.9230769230769231	-22.0	1	0.01113227	0.426	-0.23185033333333338	-0.11251652875000002	-7.840254128736813	17	21	7	3UTR		0	0
mmu-let-7b-5p	NM_009754	Bcl2l11	.(((((((((((..((((....&))))...))))))))))).	4002	4021	0.9230769230769231	-20.7	1	0.01719536	0.529	-0.3889673454545454	-0.063136705	-5.9392953675437665	15	19	11	3UTR		0	0
mmu-let-7b-5p	NM_207680	Bcl2l11	.((((.((((((..(((.((((&))))))).))))))..)))).	4476	4497	0.9230769230769231	-22.0	1	0.01113227	0.426	-0.23185033333333338	-0.11251652875000002	-7.840254128736813	17	21	7	3UTR		0	0
mmu-let-7b-5p	NM_207681	Bcl2l11	.((((.((((((..(((.((((&))))))).))))))..)))).	4308	4329	0.9230769230769231	-22.0	1	0.01113227	0.426	-0.23185033333333338	-0.11251652875000002	-7.840254128736813	17	21	7	3UTR		0	0
mmu-let-7b-5p	NM_001291016	Bcl2l11	...(((((((((.(((.((.((&)).)).)))))))))))).	1034	1053	1.0	-19.7	1	0.003850337	0.515	0.3135780555555556	-0.09886489874999999	-7.803670806344982	16	19	12	3UTR		0	0
mmu-let-7c-5p	NM_009754	Bcl2l11	.(((((((((((..((((....&))))...))))))))))).	4002	4021	0.9230769230769231	-20.7	1	0.01719536	0.529	-0.3889673454545454	-0.063136705	-5.9392953675437665	15	19	11	3UTR		0	0
mmu-let-7c-5p	NM_207680	Bcl2l11	.(((((((((((..((((....&))))...))))))))))).	4260	4279	0.9230769230769231	-20.7	1	0.01719536	0.529	-0.3889673454545454	-0.063136705	-5.9392953675437665	15	19	11	3UTR		0	0
mmu-let-7c-5p	NM_207681	Bcl2l11	.(((((((((((..((((....&))))...))))))))))).	4092	4111	0.9230769230769231	-20.7	1	0.01719536	0.529	-0.3889673454545454	-0.063136705	-5.9392953675437665	15	19	11	3UTR		0	0
mmu-miR-129-2-3p	NM_001291016	Bcl2l11	..((((.(((((((........&.))))))))))).	1572	1603	0.9615384615384616	-21.2	1	0.05808971	0.5	-0.14984499571428572	0.11210312800000004	-7.469185894797857	11	13	11	3UTR		0	0
mmu-miR-129-2-3p	NM_001291016	Bcl2l11	..((((.(((((((........&.))))))))))).	1585	1603	0.9615384615384616	-21.2	1	0.05808971	0.5	-0.3514358571428572	0.11966276999999997	-7.469185894797857	11	13	11	3UTR		0	0
mmu-miR-23a-3p	NM_009754	Bcl2l11	..(((((((((((((((....&))))))).))))).))).	3399	3417	1.0	-17.4	1	0.01845338	0.618	2.868063058823529	1.8541360675	-4.95700071937229	15	18	7	3UTR		0	0
mmu-miR-23a-3p	NM_001291016	Bcl2l11	..(((..(((((((((.....&)))))))))...))).	1104	1120	1.0	-17.8	1	0.0007727635	0.574	-0.2178427888888889	-0.004155875000000045	-8.401646015436656	12	16	9	3UTR		0	0
mmu-miR-23a-3p	NM_207680	Bcl2l11	..(((((((((((((((....&))))))).))))).))).	3657	3675	1.0	-17.4	1	0.01845338	0.618	2.868063058823529	1.8541360675	-4.95700071937229	15	18	7	3UTR		0	0
mmu-miR-23a-3p	NM_207681	Bcl2l11	..(((((((((((((((....&))))))).))))).))).	3489	3507	1.0	-17.4	1	0.01845338	0.618	2.868063058823529	1.8541360675	-4.95700071937229	15	18	7	3UTR		0	0
mmu-miR-484	NM_009754	Bcl2l11	((((((((.(((((((((((((&))))))))..)))))..)))))))).	3239	3265	0.9615384615384616	-30.6	1	0.001579768	0.618	0.019383653333333344	0.2480231025000001	-4.993964104447428	21	26	8	3UTR		0	0
mmu-miR-484	NM_207680	Bcl2l11	((((((((.(((((((((((((&))))))))..)))))..)))))))).	3497	3523	0.9615384615384616	-30.6	1	0.001579768	0.618	0.019383653333333344	0.2480231025000001	-4.993964104447428	21	26	8	3UTR		0	0
mmu-miR-484	NM_207681	Bcl2l11	((((((((.(((((((((((((&))))))))..)))))..)))))))).	3329	3355	0.9615384615384616	-30.6	1	0.001579768	0.618	0.019383653333333344	0.2480231025000001	-4.993964104447428	21	26	8	3UTR		0	0
mmu-miR-672-5p	NM_009754	Bcl2l11	(((((((.((((((((((((.((&))))))))).)))))))))))).	1336	1359	0.9230769230769231	-24.1	1	0.0004911667	0.441	-0.3918456	-0.42043321749999996	-6.251209375382295	21	23	12	3UTR		0	0
mmu-miR-672-5p	NM_207680	Bcl2l11	(((((((.((((((((((((.((&))))))))).)))))))))))).	1594	1617	0.9230769230769231	-24.1	1	0.0004911667	0.441	-0.3918456	-0.42043321749999996	-6.251209375382295	21	23	12	3UTR		0	0
mmu-miR-672-5p	NM_207681	Bcl2l11	(((((((.((((((((((((.((&))))))))).)))))))))))).	1426	1449	0.9230769230769231	-24.1	1	0.0004911667	0.441	-0.3918456	-0.42043321749999996	-6.251209375382295	21	23	12	3UTR		0	0
mmu-miR-672-5p	NM_001291016	Bcl2l11	(((((..((((((((((((((..&.))))))....))))))))))))).	742	789	1.0	-24.7	1	0.01413048	0.471	0.18466897222222223	0.016561400000000018	-7.382219742266031	19	25	13	3UTR		0	0
mmu-let-7d-5p	NM_019739	Foxo1	(((((.((((((((((((((..&)))))))))))..........))).))))).	4873	4904	0.9230769230769231	-19.5	1	0.07863917	0.632	3.0167177083333327	2.8963381874999996	-5.838533207394711	19	31	11	3UTR		0	0
mmu-let-7d-5p	NM_019739	Foxo1	(.((((((((.(..(((.((((&)))).)))..).)))))))).).	2863	2886	1.0	-19.2	1	0.01635122	0.618	1.45254525	1.6113011675	-10.071995333813836	17	23	8	3UTR		0	0
mmu-let-7e-5p	NM_019739	Foxo1	.((((((((((((....(((((&)))))......)))))))))..))).	3706	3732	0.9230769230769231	-20.0	1	0.004680483	0.5	-0.5946085714285714	-0.027623451249999986	-5.618663395431772	17	26	9	3UTR		0	0
mmu-let-7e-5p	NM_019739	Foxo1	...((((((((((((((.(((.&)))))))))))..........)))))).	3583	3611	0.9230769230769231	-19.6	1	9.623726e-05	0.456	-0.3001296583333334	-0.06878650625	-6.514540193678739	17	28	11	3UTR		0	0
mmu-miR-23a-3p	NM_019739	Foxo1	....(((((((((((......&.))))))))))).	4585	4608	1.0	-22.5	1	1.515155e-05	0.485	0.1299911545454545	-0.15610224124999997	-9.779611548941542	11	13	11	3UTR		0	0
mmu-let-7c-5p	NM_021356	Gab1	.(((((((((((.((((.((((&)))).))))))).......)))))))).	3638	3666	0.9230769230769231	-19.4	1	0.06516646	0.529	4.065370666666667	3.75416334375	-5.08245545002336	19	28	8	3UTR		0	0
mmu-let-7c-5p	NM_001301298	Gab1	.(((((((((((.((((.((((&)))).))))))).......)))))))).	3768	3796	0.9230769230769231	-19.4	1	0.06516646	0.529	4.33728656111111	4.631181898875	-5.08245545002336	19	28	8	3UTR		0	0
mmu-let-7d-5p	NM_021356	Gab1	((((((((((((.(((......&))))))))))))))).	4120	4136	0.9230769230769231	-18.5	1	0.003060923	0.676	-0.46774164999999984	-0.113085205	-5.226705058867908	15	16	15	3UTR		0	0
mmu-let-7d-5p	NM_001301298	Gab1	((((((((((((.(((......&))))))))))))))).	4250	4266	0.9230769230769231	-18.5	1	0.003060923	0.676	-0.3075271916666667	-0.19319255749999992	-5.226705058867908	15	16	15	3UTR		0	0
mmu-let-7e-5p	NM_021356	Gab1	..((((((((((((........&.)))))))))))).	4585	4624	0.9230769230769231	-19.5	1	0.009977619	0.485	-0.059923166666666666	0.12650864250000002	-5.925499359926538	12	14	12	3UTR		0	0
mmu-let-7e-5p	NM_001301298	Gab1	..((((((((((((........&.)))))))))))).	4715	4754	1.0	-19.5	1	0.009977619	0.485	0.24594129166666664	0.1235954625	-5.925499359926538	12	14	12	3UTR		0	0
mmu-miR-129-2-3p	NM_021356	Gab1	...(((((.(((((........&.)))))))))).	4545	4564	0.9230769230769231	-17.9	1	5.771542e-05	0.441	0.13524730000000001	-0.0016631312500000155	-8.53942849247875	10	12	10	3UTR		0	0
mmu-miR-129-2-3p	NM_001301298	Gab1	...(((((.(((((........&.)))))))))).	4675	4694	0.9230769230769231	-17.9	1	5.771542e-05	0.441	0.0653354	0.13014993500000002	-8.53942849247875	10	12	10	3UTR		0	0
mmu-let-7b-5p	NM_009157	Map2k4	.(((((((.((((((((((((.&)))))))))))).................))))))).	2367	2404	0.9230769230769231	-19.9	1	0.05489027	0.544	3.0866408333333335	2.7624449625	-4.849714495602881	19	37	12	3UTR		0	0
mmu-let-7c-5p	NM_009157	Map2k4	.(((((((.((((((((((((.&)))))))))))).................))))))).	2367	2404	0.9230769230769231	-20.9	1	0.05489027	0.544	3.0866408333333335	2.7624449625	-4.849714495602881	19	37	12	3UTR		0	0
mmu-let-7d-5p	NM_009157	Map2k4	..(((((.((((.(((((((((&)))))))))..))))...))))).	1466	1490	0.9230769230769231	-21.1	1	0.04895507	0.544	2.0076562222222223	0.923662703	-8.559766261219163	18	24	9	3UTR		0	0
mmu-miR-484	NM_009157	Map2k4	...(((((((((((........&)))))).))))).	2198	2211	0.9230769230769231	-21.0	1	0.000140594	0.485	2.150819275	2.3491241499999997	-7.483038834232987	11	13	6	3UTR		0	0
mmu-miR-672-5p	NM_009157	Map2k4	...((((((.(((((((((((((&)))))))))..)))))))))).	1852	1874	1.0	-23.9	1	0.002978894	0.574	2.2258291999999997	2.1284016967499997	-7.757046662006918	19	22	10	3UTR		0	0
mmu-miR-676-3p	NM_009157	Map2k4	..((((((.(((((.((.((.&)))).)))))..)))))).	2072	2091	1.0	-20.6	1	0.006868193	0.471	2.091400166666667	1.62831779125	-6.748839937868687	15	19	6	3UTR		0	0
mmu-let-7b-5p	NM_001077495	Pik3r1	...(((((((((..(.((((((&))))))).)))).))))).	5082	5101	0.9230769230769231	-20.1	1	0.008387144	0.426	4.4996275	4.5449168475000015	-8.893559804169003	16	19	7	3UTR		0	0
mmu-let-7b-5p	NM_001024955	Pik3r1	...(((((((((..(.((((((&))))))).)))).))))).	3993	4012	1.0	-20.1	1	0.008387144	0.426	1.63380367	1.3281037762500003	-8.893559804169003	16	19	7	3UTR		0	0
mmu-let-7e-5p	NM_001024955	Pik3r1	....((.((((((((((.((((&)))).)))))))))).)).	4039	4058	1.0	-20.7	1	0.001506021	0.426	1.8515366	1.341941871375	-11.090249003509248	16	19	10	3UTR		0	0
mmu-let-7e-5p	NM_001024955	Pik3r1	((((((((((((((........&))).))))))))))).	5439	5455	1.0	-19.8	1	0.0009828265	0.515	2.700367706666667	2.99968202	-4.906073086755913	14	16	11	3UTR		0	0
mmu-let-7e-5p	NM_001077495	Pik3r1	((((((((((((((........&))).))))))))))).	6528	6544	1.0	-19.8	1	0.0009828265	0.515	0.4408855466666667	1.03218240625	-4.906073086755913	14	16	11	3UTR		0	0
mmu-miR-129-2-3p	NM_001024955	Pik3r1	...((((((((((.........&.)))))))))).	3040	3061	1.0	-21.8	1	0.0999668	0.397	1.8312452699999997	2.1270134875	-8.339878751753394	10	12	10	3UTR		1	0
mmu-miR-129-2-3p	NM_001077495	Pik3r1	...((((((((((.........&.)))))))))).	4129	4150	1.0	-21.8	1	0.0999668	0.397	3.9557040000000008	2.8461192003749995	-8.339878751753394	10	12	10	3UTR		1	0
mmu-miR-23a-3p	NM_001024955	Pik3r1	(((((((..((((.(((.(((&))).))).))))))))))).	2197	2217	0.9230769230769231	-20.2	1	1.321049e-05	0.441	-0.29048775714285713	0.0920578	-8.164438951148465	17	20	11	3UTR		0	0
mmu-miR-23a-3p	NM_001024955	Pik3r1	..((((((.(((((((((((.&))))))))))))))))).	3256	3274	1.0	-21.7	1	0.000578388	0.529	2.6397112727272725	1.9155701875	-6.013390377618052	17	18	17	3UTR		0	0
mmu-miR-23a-3p	NM_001024955	Pik3r1	...(((((((((((.....((&.))..))))))))))).	2958	2981	1.0	-19.9	1	0.06150415	0.632	4.029005454545455	2.1052733712499996	-7.483038834232987	13	17	11	3UTR		0	0
mmu-miR-23a-3p	NM_001077495	Pik3r1	..((((((.(((((((((((.&))))))))))))))))).	4345	4363	1.0	-21.7	1	0.000578388	0.529	3.404236818181818	3.3159760351250007	-6.013390377618052	17	18	17	3UTR		0	0
mmu-miR-23a-3p	NM_001077495	Pik3r1	...(((((((((((.....((&.))..))))))))))).	4047	4070	1.0	-19.9	1	0.06150415	0.632	2.248827363636364	1.202317784	-7.483038834232987	13	17	11	3UTR		0	0
mmu-miR-484	NM_001024955	Pik3r1	.((.((((..((((((((((..&.))))))))))..)))).)).	5682	5712	0.9230769230769231	-30.7	1	0.0006655136	0.529	0.5160577	1.4242827875000001	-9.124243238890251	16	21	10	3UTR		0	0
mmu-miR-484	NM_001024955	Pik3r1	..((((((..(((((((((.(.&).)))))))))..)))))).	3825	3845	0.9230769230769231	-29.2	1	7.578564e-05	0.559	1.9034594111111112	0.7113764587500006	-7.255896845946231	16	20	9	3UTR		0	0
mmu-miR-484	NM_001077495	Pik3r1	.((.((((..((((((((((..&.))))))))))..)))).)).	6771	6801	1.0	-30.7	1	0.0006655136	0.529	-0.106786	0.06308495875	-9.124243238890251	16	21	10	3UTR		0	0
mmu-miR-672-5p	NM_001077495	Pik3r1	.((((((..((((((((((((..&))))))))...........))))..)))))).	3105	3137	0.9230769230769231	-19.5	1	0.01503181	0.559	1.6713596956521741	2.11198388	-7.163349424783512	18	32	8	3UTR		0	0
mmu-miR-676-3p	NM_001024955	Pik3r1	.(((((((.(((.((((((((&))).))))).)))))))))).	5477	5498	0.9230769230769231	-20.8	1	0.001833495	0.603	3.297473333333333	2.5198649074999997	-6.138845108269123	18	21	10	3UTR		0	0
mmu-miR-676-3p	NM_001077495	Pik3r1	((((...((((((((.(((((&))))).))))))))..)))).	5128	5149	0.9615384615384616	-23.4	1	0.000396186	0.441	3.9034871250000003	4.680785862499999	-11.734305997382117	17	21	8	3UTR		0	0
