# Supplementary material for: MicroRNA Let-7e in the Mouse Prefrontal Cortex Differentiates Restraint-Stress-Resilient Genotypes from Susceptible Genotype
Source: Int J Mol Sci. 2021 Aug 30;22(17):9439. doi: 10.3390/ijms22179439 (PMC8430919; doi:10.3390/ijms22179439)
Supplement: Supplementary file 1 [file ijms-22-09439-s001.zip › Suppl Solich et al 28_07_2021/Suppl S3 29_06_2021.xlsx]

## Sheet: Arkusz1
A. The list of mRNA differentiating the prefrontal cortex of the control group of NET-KO mice compared to the control of WT mice, after strain-specific SNPs filtration.
Symbol	MGI Gene/Marker ID	Name	chr	start	end	PValue	fdr	PFC1_5	PFC11_15	PFC6_10	PFC16_20	mean_wt	mean_ko	fold	regulation
Tmem185a	MGI:2448555	transmembrane protein 185A	X	70459753	70477180	6.93042e-55	4.65308e-51	150	619	171	790	160.5	704.5	4.38941	up
Zc3h7a	MGI:2445044	zinc finger CCCH type containing 7 A	16	11136592	11176393	6.95454e-16	1.86771e-12	3880	5562	4636	7681	4258	6621.5	1.55507	up
Lars2	MGI:2142973	leucyl-tRNA synthetase, mitochondrial	9	123366927	123462666	1.18553e-13	2.65322e-10	497	906	636	1409	566.5	1157.5	2.04325	up
Tmem267	MGI:3648543	transmembrane protein 267	13	119488039	119611059	6.33044e-12	1.21436e-08	113	40	191	54	152	47	3.23404	down
Mgp	MGI:96976	matrix Gla protein	6	136872435	136875823	6.04662e-08	5.1525e-05	253	414	281	513	267	463.5	1.73596	up
Vgf	MGI:1343180	VGF nerve growth factor inducible	5	137026392	137033351	6.13941e-08	5.1525e-05	5323	6811	6071	8010	5697	7410.5	1.30077	up
Npy	MGI:97374	neuropeptide Y	6	49822710	49829507	8.51823e-08	6.3546e-05	1149	1598	1402	2002	1275.5	1800	1.41121	up
Shank1	MGI:3613677	SH3 and multiple ankyrin repeat domains 1	7	44310253	44360572	2.85262e-07	0.000191525	3260	4460	4004	5253	3632	4856.5	1.33714	up
Hecw2	MGI:2685817	HECT, C2 and WW domain containing E3 ubiquitin protein ligase 2	1	53806876	54195168	5.61131e-06	0.00259823	6109	5244	7071	6827	6590	6035.5	1.09187	down
Gh	MGI:95707	growth hormone	11	106300271	106301865	2.2678e-05	0.00884054	17	42	0	43	8.5	42.5	5	up
Spp1	MGI:98389	secreted phosphoprotein 1	5	104435118	104441050	2.72693e-05	0.00963611	134	243	150	256	142	249.5	1.75704	up
Plp1	MGI:97623	proteolipid protein (myelin) 1	X	136822671	136839733	3.39714e-05	0.0115234	12998	11360	13635	12616	13316.5	11988	1.11082	down
Cnp	MGI:88437	2',3'-cyclic nucleotide 3' phosphodiesterase	11	100574904	100591729	3.99819e-05	0.0130946	3285	2759	3495	3430	3390	3094.5	1.09549	down
Vamp2	MGI:1313277	vesicle-associated membrane protein 2	11	69088490	69092384	4.29379e-05	0.0137279	5410	6556	6447	8225	5928.5	7390.5	1.24661	up
Gm42420	MGI:5649067	predicted gene, 42420	6	39585753	39596595	4.49202e-05	0.0140276	16	47	23	53	19.5	50	2.5641	up
Kmt2d	MGI:2682319	lysine (K)-specific methyltransferase 2D	15	98831669	98871204	4.61726e-05	0.014091	2249	3186	2858	3579	2553.5	3382.5	1.32465	up
Tpm3-rs7	MGI:99705	tropomyosin 3, related sequence 7	14	113314608	113316713	5.54346e-05	0.0162263	1288	1623	1581	2343	1434.5	1983	1.38236	up
Ntrk3	MGI:97385	neurotrophic tyrosine kinase, receptor, type 3	7	78175959	78738012	5.55859e-05	0.0162263	8787	10107	9853	12728	9320	11417.5	1.22505	up
Pole	MGI:1196391	polymerase (DNA directed), epsilon	5	110286306	110337474	6.39538e-05	0.0182717	56	26	49	21	52.5	23.5	2.23404	down
Nipal4	MGI:2444671	NIPA-like domain containing 4	11	46148155	46166508	6.54272e-05	0.0183032	50	13	34	21	42	17	2.47059	down
C1qtnf7	MGI:1925911	C1q and tumor necrosis factor related protein 7	5	43515538	43618803	8.22166e-05	0.0220842	59	114	47	111	53	112.5	2.12264	up
Man1a	MGI:104677	mannosidase 1, alpha	10	53904785	54076609	8.22321e-05	0.0220842	2558	3010	2876	3861	2717	3435.5	1.26445	up
Pclo	MGI:1349390	piccolo (presynaptic cytomatrix protein)	5	14514918	14863459	8.88326e-05	0.0233891	12849	15305	15273	19231	14061	17268	1.22808	up
Mobp	MGI:108511	myelin-associated oligodendrocytic basic protein	9	120149707	120181484	9.99363e-05	0.0258066	5375	4489	5352	5052	5363.5	4770.5	1.12431	down
Kcnj6	MGI:104781	potassium inwardly-rectifying channel, subfamily J, member 6	16	94749266	94997696	0.00010438	0.0264456	2102	2526	2473	3367	2287.5	2946.5	1.28809	up
Cort	MGI:109538	cortistatin	4	149125034	149126763	0.000272867	0.0621027	69	137	97	160	83	148.5	1.78916	up
Cd38	MGI:107474	CD38 antigen	5	43868553	43912375	0.000290132	0.0644094	113	72	124	80	118.5	76	1.55921	down
Mal	MGI:892970	myelin and lymphocyte protein, T cell differentiation protein	2	127633226	127656695	0.000292595	0.0644094	2292	1944	2366	2266	2329	2105	1.10641	down
Nectin1	MGI:1926483	nectin cell adhesion molecule 1	9	43743984	43807461	0.000316969	0.0679981	762	1101	980	1257	871	1179	1.35362	up
Bsn	MGI:1277955	bassoon	9	108096022	108190384	0.000367642	0.077136	13001	15363	15702	19851	14351.5	17607	1.22684	up
H2-Aa	MGI:95895	histocompatibility 2, class II antigen A, alpha	17	34282744	34287827	0.000386668	0.0798797	54	95	59	114	56.5	104.5	1.84956	up
Grin2b	MGI:95821	glutamate receptor, ionotropic, NMDA2B (epsilon 2)	6	135713233	136173511	0.000424196	0.0849303	30805	36112	36840	46080	33822.5	41096	1.21505	up
Tnrc18	MGI:3648294	trinucleotide repeat containing 18	5	142724661	142817662	0.000432001	0.0849303	1603	2042	1870	2359	1736.5	2200.5	1.2672	up
Bfsp2	MGI:1333828	beaded filament structural protein 2, phakinin	9	103424924	103480420	0.000438512	0.0849303	25	51	26	60	25.5	55.5	2.17647	up
Iqsec2	MGI:3528396	IQ motif and Sec7 domain 2	X	152144268	152225236	0.000442741	0.0849303	2695	3278	3239	4113	2967	3695.5	1.24553	up
Il33	MGI:1924375	interleukin 33	19	29925114	29960718	0.000473015	0.0880521	704	559	710	561	707	560	1.2625	down
Lmtk3	MGI:3039582	lemur tyrosine kinase 3	7	45783738	45804144	0.000476663	0.0880521	2396	2945	2624	3353	2510	3149	1.25458	up
Fn1	MGI:95566	fibronectin 1	1	71585520	71653200	0.000478686	0.0880521	1397	1666	1398	1968	1397.5	1817	1.30018	up
Arhgap33	MGI:2673998	Rho GTPase activating protein 33	7	30522226	30535060	0.000525573	0.0953228	882	1096	1010	1364	946	1230	1.30021	up
Cdr1	MGI:88359	cerebellar degeneration related antigen 1	X	61183246	61185558	0.000532411	0.0953228	226	442	353	476	289.5	459	1.58549	up
Npas4	MGI:2664186	neuronal PAS domain protein 4	19	4984355	4989971	0.000553941	0.0978726	462	380	732	496	597	438	1.36301	down
Inf2	MGI:1917685	inverted formin, FH2 and WH2 domain containing	12	112588784	112615557	0.00056969	0.0984529	1259	1678	1413	1802	1336	1740	1.3024	up
2900026A02Rik	MGI:1920194	RIKEN cDNA 2900026A02 gene	5	113086323	113221236	0.000571889	0.0984529	1420	1732	1654	2148	1537	1940	1.2622	up
B. The analysis of mRNAs in the Brain RNA-Seq database.
neuron-enriched genes			microglia-enriched						endothelial-enriched
astrocyte-enriched gene			OPC, newly formed oligodendrocyte, myelinating oligodendrocyte-enriched
FPKM	Astrocytes [FPKM]	Neurons [FPKM]	OPC [FPKM]	Newly Formed Oligodendrocyte [FPKM]	Myelinating Oligodendrocyte [FPKM]	Microglia/Macrophage [FPKM]	Endothelial [FPKM]
Tmem185a	4	3	4	3	2	18	7
Zc3h7a	25	7	15	10	3	5	25
Lars2	4	5	8	7	7	3	6
Tmem267	15	13	23	22	9.5	4.5	6.6
Mgp	1	2	3	1	2	2	30
Vgf	5	70	5	1	3	3	2
Npy	0.6	646	13	1.8	3.2	1.8	2
Shank1	1	23	7	2	3	3	0.1
Hecw2	0.1	3	4	1.8	1.8	0.1	2.8
Gh	0.1	0.1	0.1	0.1	0.1	0.1	0.1
Spp1	0.5	0.5	1	0.5	1	6.5	0.1
Plp1	4.2	5.5	54	9674	10500	6.5	0.2
Cnp	50.5	9.5	117.8	3143	4753	40	7.4
Vamp2	70	270	70	70	70	60	20
Gm42420
Kmt2d	7.6	6.3	3.8	3.4	0.6	3.3	1.7
Tpm3-rs7	30	30	30	30	30	120	30
Ntrk3	90	9.5	35	7.5	0.4	0.4	0.16
Pole	2.5	0.5	2.5	0.5	0.2	0.2	0.7
Nipal4	0.1	0.15	0.22	21.8	29.4	0.1	0.1
C1qtnf7	0.1	0.1	0.22	0.1	0.1	0.14	0.12
Man1a	2	5	3	25	15	25	15
Pclo	3.3	5.7	2.7	1.2	0.5	0.1	0.1
Mobp	0.1	0.1	7.9	1214	2543	3	0.1
Kcnj6	0.2	0.8	0.6	0.2	0.1	0.1	0.1
Cort	0.3	3.15	0.4	0.13	0.5	0.1	0.1
Cd38	13.3	0.5	1	0.1	0.16	1.7	5.7
Mal	0.5	0.1	3.7	761	2573	1.1	26.3
Nectin1	1.7	12.5	9.5	12.8	14.9	0.4	0.6
Bsn	0.3	13.2	3	0.9	0.8	1.8	0.1
H2-Aa	0.14	0.1	0.4	1.8	1	27.8	0.6
Grin2b	0.6	3	0.18	0.1	0.2	0.8	0.1
Tnrc18	15.5	19.4	10.5	4.6	1.2	9.4	5
Bfsp2	0.4	0.15	1.4	6.9	2.8	0.1	0.1
Iqsec2	3.6	11.9	5.8	3.4	4.3	8.7	2.3
Il33	8.5	0.3	4.3	0.14	0.4	0.3	0.11
Lmtk3	11.7	44.8	19.8	16.5	3	1.5	0.2
Fn1	3.7	1.1	4.4	1	0.3	1.1	292
Arhgap33	6.2	40.3	28.3	28.3	17.6	6.8	0.7
Cdr1	0.1	5	0.8	0.4	0.12	0.1	0.1
Npas4	2	83	1.4	0.3	0.3	0.4	0.2
Inf2	3.9	2.9	3.7	14	45.6	1.5	14.2
2900026A02Rik	2	4.5	0.8	0.16	0.6	7	15.5
C. The analysis using the transcription factors database (TcoF-DB).
up:	down:		Transcription factors - mouse
Tmem185a	Tmem267		neuropeptides and their receptors
Zc3h7a	Hecw2
Lars2	Plp1
Mgp	Cnp
Vgf	Pole
Npy	Nipal4
Shank1	Mobp
Gh	Cd38
Spp1	Mal
Vamp2	Il33
Gm42420	Npas4
Kmt2d
Tpm3-rs7
Ntrk3
C1qtnf7
Man1a
Pclo
Kcnj6
Cort
Nectin1
Bsn
H2-Aa
Grin2b
Tnrc18
Bfsp2
Iqsec2
Lmtk3
Fn1
Arhgap33
Cdr1
Inf2
2900026A02Rik
D. KEGG Pathways analysis (EnrichR databese).
Term	P-value	Adjusted P-value	Old P-value	Old Adjusted P-value	Odds Ratio	Combined Score	Genes
Neuroactive ligand-receptor interaction	0.006515708128401994	1.0	0	0	5.346164127238706	26.910127678740977	GH;CORT;NPY;GRIN2B
Salivary secretion	0.012226879787613523	1.0	0	0	11.926058437686343	52.523774473273726	CD38;VAMP2
ECM-receptor interaction	0.013762080364943018	1.0	0	0	11.207621182404035	48.034051763431464	SPP1;FN1
Insulin secretion	0.014721348919376426	1.0	0	0	10.81665765278529	45.62960012261079	PCLO;VAMP2
Hematopoietic cell lineage	0.017415911980779488	1.0	0	0	9.896091044037606	40.082840267108	CD38;H2-AA
Circadian entrainment	0.019198403941144727	0.9695193990278087	0	0	9.396288466055909	37.14285300887112	KCNJ6;GRIN2B
Glutamatergic synapse	0.024980720531244283	1.0	0	0	8.159934720522235	30.107310733377915	GRIN2B;SHANK1
Dopaminergic synapse	0.03410334230311973	1.0	0	0	6.890611541774333	23.278965614067555	KCNJ6;GRIN2B
Systemic lupus erythematosus	0.03787222886011776	1.0	0	0	6.505122784192552	21.294761315587934	H2-AA;GRIN2B
PI3K-Akt signaling pathway	0.04116709174202424	1.0	0	0	3.9085401602501464	12.468696837671825	GH;SPP1;FN1
Oxytocin signaling pathway	0.0433019501798978	1.0	0	0	6.040471156750227	18.96440716515369	KCNJ6;CD38
E. GO - Biological process analysis (EnrichR databese).
Term	P-value	Adjusted P-value	Old P-value	Old Adjusted P-value	Odds Ratio	Combined Score	Genes
regulation of postsynaptic membrane potential (GO:0060078)	0.0022852225093912054	1.0	0	0	28.188865398167724	171.4247182829474	NPAS4;GRIN2B
chemical synaptic transmission, postsynaptic (GO:0099565)	0.0022852225093912054	1.0	0	0	28.188865398167724	171.4247182829474	NPAS4;GRIN2B
DNA-dependent DNA replication maintenance of fidelity (GO:0045005)	0.002568200110565921	1.0	0	0	26.578073089700997	158.52624509010468	CORT;POLE
myelination (GO:0042552)	0.002866841941964989	1.0	0	0	25.1414204902577	147.19155810720272	PLP1;MAL
substantia nigra development (GO:0021762)	0.0038554225788541055	1.0	0	0	21.63331530557058	120.24390826597525	CNP;PLP1
neuron projection development (GO:0031175)	0.005523872704245477	1.0	0	0	8.355382258738336	43.43692595315747	NPY;PLP1;SHANK1
synapse assembly (GO:0007416)	0.008115014693377984	1.0	0	0	14.765596160944998	71.08215972496102	NPAS4;SHANK1
regulation of cation channel activity (GO:2001257)	0.010214181683643169	1.0	0	0	13.101867016049788	60.0586722988209	VAMP2;SHANK1
extracellular matrix disassembly (GO:0022617)	0.012226879787613523	1.0	0	0	11.926058437686343	52.523774473273726	SPP1;FN1
positive regulation of intracellular estrogen receptor signaling pathway (GO:0033148)	0.012832337737452553	1.0	0	0	77.51937984496124	337.65789986555876	KMT2D
membrane raft polarization (GO:0001766)	0.014955374188168613	1.0	0	0	66.44518272425249	279.24814393837306	MAL
excitatory chemical synaptic transmission (GO:0098976)	0.014955374188168613	1.0	0	0	66.44518272425249	279.24814393837306	GRIN2B
vesicle transport along actin filament (GO:0030050)	0.014955374188168613	1.0	0	0	66.44518272425249	279.24814393837306	MOBP
positive regulation of lipid transport (GO:0032370)	0.014955374188168613	1.0	0	0	66.44518272425249	279.24814393837306	SPP1
postsynaptic density assembly (GO:0097107)	0.014955374188168613	1.0	0	0	66.44518272425249	279.24814393837306	SHANK1
regulation of dendritic spine maintenance (GO:1902950)	0.014955374188168613	1.0	0	0	66.44518272425249	279.24814393837306	GRIN2B
membrane raft distribution (GO:0031580)	0.014955374188168613	1.0	0	0	66.44518272425249	279.24814393837306	MAL
divalent metal ion transport (GO:0070838)	0.015376516399398747	1.0	0	0	10.570824524312897	44.13228163371847	NIPAL4;NPY
regulation of metaphase/anaphase transition of cell cycle (GO:1902099)	0.017073951550447674	1.0	0	0	58.13953488372093	236.63960918719272	HECW2
positive regulation of chemokine secretion (GO:0090197)	0.017073951550447674	1.0	0	0	58.13953488372093	236.63960918719272	IL33
regulation of chemokine secretion (GO:0090196)	0.017073951550447674	1.0	0	0	58.13953488372093	236.63960918719272	IL33
central nervous system myelination (GO:0022010)	0.017073951550447674	1.0	0	0	58.13953488372093	236.63960918719272	PLP1
asymmetric protein localization (GO:0008105)	0.017073951550447674	1.0	0	0	58.13953488372093	236.63960918719272	MAL
response to vitamin D (GO:0033280)	0.017073951550447674	1.0	0	0	58.13953488372093	236.63960918719272	SPP1
integrin activation (GO:0033622)	0.017073951550447674	1.0	0	0	58.13953488372093	236.63960918719272	FN1
regulation of positive chemotaxis (GO:0050926)	0.017073951550447674	1.0	0	0	58.13953488372093	236.63960918719272	NTRK3
excitatory synapse assembly (GO:1904861)	0.017073951550447674	1.0	0	0	58.13953488372093	236.63960918719272	SHANK1
heterochromatin assembly (GO:0031507)	0.017073951550447674	1.0	0	0	58.13953488372093	236.63960918719272	TNRC18
heterochromatin organization (GO:0070828)	0.01918807882344009	1.0	0	0	51.67958656330749	204.3134928886708	TNRC18
postsynaptic density organization (GO:0097106)	0.01918807882344009	1.0	0	0	51.67958656330749	204.3134928886708	SHANK1
central nervous system neuron development (GO:0021954)	0.01918807882344009	1.0	0	0	51.67958656330749	204.3134928886708	NPY
oogenesis (GO:0048477)	0.01918807882344009	1.0	0	0	51.67958656330749	204.3134928886708	KMT2D
cytoskeletal anchoring at plasma membrane (GO:0007016)	0.01918807882344009	1.0	0	0	51.67958656330749	204.3134928886708	SHANK1
response to vitamin (GO:0033273)	0.01918807882344009	1.0	0	0	51.67958656330749	204.3134928886708	SPP1
negative regulation of sodium ion transmembrane transport (GO:1902306)	0.0212977650246516	1.0	0	0	46.51162790697675	179.03037861359266	HECW2
protein localization to synapse (GO:0035418)	0.0212977650246516	1.0	0	0	46.51162790697675	179.03037861359266	SHANK1
positive regulation of bone remodeling (GO:0046852)	0.0212977650246516	1.0	0	0	46.51162790697675	179.03037861359266	SPP1
negative regulation of sodium ion transmembrane transporter activity (GO:2000650)	0.0212977650246516	1.0	0	0	46.51162790697675	179.03037861359266	HECW2
positive regulation of bone resorption (GO:0045780)	0.0212977650246516	1.0	0	0	46.51162790697675	179.03037861359266	SPP1
positive regulation of intracellular steroid hormone receptor signaling pathway (GO:0033145)	0.0212977650246516	1.0	0	0	46.51162790697675	179.03037861359266	KMT2D
actin filament-based transport (GO:0099515)	0.0212977650246516	1.0	0	0	46.51162790697675	179.03037861359266	MOBP
calcium ion regulated exocytosis (GO:0017156)	0.02340301917551725	1.0	0	0	42.28329809725159	158.7691433550395	VAMP2
brain morphogenesis (GO:0048854)	0.02340301917551725	1.0	0	0	42.28329809725159	158.7691433550395	SHANK1
magnesium ion transport (GO:0015693)	0.02340301917551725	1.0	0	0	42.28329809725159	158.7691433550395	NIPAL4
regulation of synaptic transmission, GABAergic (GO:0032228)	0.02340301917551725	1.0	0	0	42.28329809725159	158.7691433550395	NPAS4
oligodendrocyte development (GO:0014003)	0.025503850306368207	1.0	0	0	38.75968992248062	142.206428132146	PLP1
plasma membrane bounded cell projection organization (GO:0120036)	0.02662875130043781	1.0	0	0	7.883326763894363	28.5830805751991	NPY;PLP1
brain development (GO:0007420)	0.027047518603184488	1.0	0	0	7.817080320500293	28.220910780582074	GRIN2B;SHANK1
macromolecular complex assembly (GO:0065003)	0.027468963863687003	1.0	0	0	7.751937984496124	27.865879832699633	VAMP2;SHANK1
steroid catabolic process (GO:0006706)	0.027600267431624026	1.0	0	0	35.77817531305904	128.44113834541616	SPP1
gliogenesis (GO:0042063)	0.029692279563515972	1.0	0	0	33.222591362126245	116.83947555887103	PLP1
neuromuscular process controlling balance (GO:0050885)	0.029692279563515972	1.0	0	0	33.222591362126245	116.83947555887103	SHANK1
response to ethanol (GO:0045471)	0.029692279563515972	1.0	0	0	33.222591362126245	116.83947555887103	GRIN2B
cytoskeleton organization (GO:0007010)	0.03005315470639751	1.0	0	0	7.382798080472499	25.875139472876107	PCLO;SHANK1
regulation of mitotic sister chromatid separation (GO:0010965)	0.031779895695937886	1.0	0	0	31.007751937984494	106.94329922310384	HECW2
regulation of delayed rectifier potassium channel activity (GO:1902259)	0.031779895695937886	1.0	0	0	31.007751937984494	106.94329922310384	VAMP2
regulation of mitotic metaphase/anaphase transition (GO:0030071)	0.031779895695937886	1.0	0	0	31.007751937984494	106.94329922310384	HECW2
positive regulation of positive chemotaxis (GO:0050927)	0.03386312482285649	1.0	0	0	29.069767441860463	98.4136226737562	NTRK3
positive regulation of secretion (GO:0051047)	0.03386312482285649	1.0	0	0	29.069767441860463	98.4136226737562	SPP1
DNA strand elongation involved in DNA replication (GO:0006271)	0.03386312482285649	1.0	0	0	29.069767441860463	98.4136226737562	POLE
dendritic spine morphogenesis (GO:0060997)	0.03386312482285649	1.0	0	0	29.069767441860463	98.4136226737562	SHANK1
neuromuscular process (GO:0050905)	0.03386312482285649	1.0	0	0	29.069767441860463	98.4136226737562	SHANK1
positive regulation of leukocyte activation (GO:0002696)	0.03386312482285649	1.0	0	0	29.069767441860463	98.4136226737562	IL33
viral entry into host cell (GO:0046718)	0.03594197592289709	1.0	0	0	27.359781121751027	90.99451219590175	NECTIN1
positive regulation of macrophage activation (GO:0043032)	0.03594197592289709	1.0	0	0	27.359781121751027	90.99451219590175	IL33
response to purine-containing compound (GO:0014074)	0.03594197592289709	1.0	0	0	27.359781121751027	90.99451219590175	VGF
positive regulation of actin cytoskeleton reorganization (GO:2000251)	0.038016457940095186	1.0	0	0	25.839793281653744	84.48930515068129	NTRK3
positive regulation of synaptic transmission, glutamatergic (GO:0051968)	0.038016457940095186	1.0	0	0	25.839793281653744	84.48930515068129	SHANK1
response to organophosphorus (GO:0046683)	0.038016457940095186	1.0	0	0	25.839793281653744	84.48930515068129	VGF
neuron development (GO:0048666)	0.038354176246319566	1.0	0	0	6.459948320413436	21.065192886878137	NPY;PLP1
calcium ion transport into cytosol (GO:0060402)	0.040086579837034224	1.0	0	0	24.479804161566705	78.74452063865061	GRIN2B
positive regulation of excitatory postsynaptic potential (GO:2000463)	0.040086579837034224	1.0	0	0	24.479804161566705	78.74452063865061	SHANK1
production of small RNA involved in gene silencing by RNA (GO:0070918)	0.040086579837034224	1.0	0	0	24.479804161566705	78.74452063865061	ZC3H7A
regulation of mitochondrial fission (GO:0090140)	0.040086579837034224	1.0	0	0	24.479804161566705	78.74452063865061	INF2
protein heterotetramerization (GO:0051290)	0.040086579837034224	1.0	0	0	24.479804161566705	78.74452063865061	GRIN2B
regulated exocytosis (GO:0045055)	0.04030552870359727	1.0	0	0	6.285355122564425	20.183951167593563	FN1;VAMP2
post-translational protein modification (GO:0043687)	0.04116709174202424	1.0	0	0	3.9085401602501464	12.468696837671825	VGF;SPP1;FN1
positive regulation of dendritic spine development (GO:0060999)	0.042152350529806835	1.0	0	0	23.255813953488374	73.63871698273053	SHANK1
vesicle cytoskeletal trafficking (GO:0099518)	0.042152350529806835	1.0	0	0	23.255813953488374	73.63871698273053	MOBP
negative regulation of actin filament bundle assembly (GO:0032232)	0.042152350529806835	1.0	0	0	23.255813953488374	73.63871698273053	SHANK1
regulation of transport (GO:0051049)	0.042152350529806835	1.0	0	0	23.255813953488374	73.63871698273053	VAMP2
androgen metabolic process (GO:0008209)	0.042152350529806835	1.0	0	0	23.255813953488374	73.63871698273053	SPP1
regulation of macrophage activation (GO:0043030)	0.04421377893724838	1.0	0	0	22.148394241417495	69.07461346218783	IL33
negative regulation of ion transmembrane transporter activity (GO:0032413)	0.04421377893724838	1.0	0	0	22.148394241417495	69.07461346218783	HECW2
histone lysine methylation (GO:0034968)	0.04627087395770182	1.0	0	0	21.141649048625794	64.97341623735188	KMT2D
regulation of bone resorption (GO:0045124)	0.04627087395770182	1.0	0	0	21.141649048625794	64.97341623735188	SPP1
cellular response to nerve growth factor stimulus (GO:1990090)	0.04627087395770182	1.0	0	0	21.141649048625794	64.97341623735188	NTRK3
NAD metabolic process (GO:0019674)	0.048323644474131566	1.0	0	0	20.222446916076844	61.27066338685931	CD38
nucleotide-excision repair, DNA gap filling (GO:0006297)	0.048323644474131566	1.0	0	0	20.222446916076844	61.27066338685931	POLE
histone H3-K4 methylation (GO:0051568)	0.048323644474131566	1.0	0	0	20.222446916076844	61.27066338685931	KMT2D
F. GO - Molecular function analysis (EnrichR databese).
Term	P-value	Adjusted P-value	Old P-value	Old Adjusted P-value	Odds Ratio	Combined Score	Genes
neuropeptide hormone activity (GO:0005184)	0.0014201022558982558	0.5448458988462975	0	0	35.77817531305904	234.59844002739518	CORT;NPY
ligand-gated cation channel activity (GO:0099094)	0.0073846152576013385	1.0	0	0	15.503875968992247	76.09854980117296	KCNJ6;GRIN2B
NMDA glutamate receptor activity (GO:0004972)	0.014955374188168613	1.0	0	0	66.44518272425249	279.24814393837306	GRIN2B
single-stranded DNA exodeoxyribonuclease activity (GO:0008297)	0.014955374188168613	1.0	0	0	66.44518272425249	279.24814393837306	POLE
neurotrophin binding (GO:0043121)	0.01918807882344009	1.0	0	0	51.67958656330749	204.3134928886708	NTRK3
G-protein activated inward rectifier potassium channel activity (GO:0015467)	0.0212977650246516	1.0	0	0	46.51162790697675	179.03037861359266	KCNJ6
cyclic-nucleotide phosphodiesterase activity (GO:0004112)	0.0212977650246516	1.0	0	0	46.51162790697675	179.03037861359266	CNP
3'-5'-exodeoxyribonuclease activity (GO:0008296)	0.0212977650246516	1.0	0	0	46.51162790697675	179.03037861359266	POLE
glycine binding (GO:0016594)	0.027600267431624026	1.0	0	0	35.77817531305904	128.44113834541616	GRIN2B
ionotropic glutamate receptor binding (GO:0035255)	0.027600267431624026	1.0	0	0	35.77817531305904	128.44113834541616	SHANK1
hydrolase activity, hydrolyzing N-glycosyl compounds (GO:0016799)	0.029692279563515972	1.0	0	0	33.222591362126245	116.83947555887103	CD38
syntaxin-1 binding (GO:0017075)	0.031779895695937886	1.0	0	0	31.007751937984494	106.94329922310384	VAMP2
G-protein coupled receptor binding (GO:0001664)	0.033185645827692525	1.0	0	0	6.99422976044763	23.81981361174654	CORT;NPY
histone methyltransferase activity (H3-K4 specific) (GO:0042800)	0.03386312482285649	1.0	0	0	29.069767441860463	98.4136226737562	KMT2D
ionotropic glutamate receptor activity (GO:0004970)	0.03386312482285649	1.0	0	0	29.069767441860463	98.4136226737562	GRIN2B
peptidase activator activity (GO:0016504)	0.03386312482285649	1.0	0	0	29.069767441860463	98.4136226737562	MAL
peptidase activator activity involved in apoptotic process (GO:0016505)	0.038016457940095186	1.0	0	0	25.839793281653744	84.48930515068129	MAL
DNA-directed DNA polymerase activity (GO:0003887)	0.042152350529806835	1.0	0	0	23.255813953488374	73.63871698273053	POLE
glutamate receptor binding (GO:0035254)	0.042152350529806835	1.0	0	0	23.255813953488374	73.63871698273053	SHANK1
ligand-gated calcium channel activity (GO:0099604)	0.042152350529806835	1.0	0	0	23.255813953488374	73.63871698273053	GRIN2B
DNA polymerase activity (GO:0034061)	0.04421377893724838	1.0	0	0	22.148394241417495	69.07461346218783	POLE
voltage-gated ion channel activity (GO:0005244)	0.04421377893724838	1.0	0	0	22.148394241417495	69.07461346218783	GRIN2B
inward rectifier potassium channel activity (GO:0005242)	0.04421377893724838	1.0	0	0	22.148394241417495	69.07461346218783	KCNJ6
disordered domain specific binding (GO:0097718)	0.048323644474131566	1.0	0	0	20.222446916076844	61.27066338685931	FN1
miRNA binding (GO:0035198)	0.050372099341792924	1.0	0	0	19.37984496124031	57.91313646661852	ZC3H7A
